# Supplementary material for: The Effectiveness of Transcranial Direct Current Stimulation (tDCS) in Improving Performance in Soccer Players—A Scoping Review
Source: J Clin Med. 2026 Feb 5;15(3):1281. doi: 10.3390/jcm15031281 (PMC12898586; doi:10.3390/jcm15031281)
Supplement: Supplementary file 1 [file jcm-15-01281-s001.zip]

Archive with 1 entries (1 files):
- jcm-3957011-supplementary.pdf
